# Supplementary material for: Usp22 Deficiency Leads to Downregulation of PD-L1 and Pathological Activation of CD8+ T Cells and Causes Immunopathology in Response to Acute LCMV Infection
Source: Vaccines (Basel). 2023 Oct 5;11(10):1563. doi: 10.3390/vaccines11101563 (PMC10610587; doi:10.3390/vaccines11101563)
Supplement: Supplementary file 1 [file vaccines-11-01563-s001.zip]

Archive with 1 entries (1 files):
- vaccines-2547387-supplementary.pdf
